# Supplementary material for: Prevalence, incidence and predictors of renal impairment in persons with HIV receiving protease-inhibitors in rural Tanzania
Source: PLoS One. 2021 Dec 15;16(12):e0261367. doi: 10.1371/journal.pone.0261367 (PMC8673654; doi:10.1371/journal.pone.0261367)
Supplement: S1 File — (XLS) [file pone.0261367.s002.xls]

## Sheet: Sheet1
Antiretroviral_treatment	BMI	eGFR	Sex	Age	id
1b=AZT+3TC+NVP	23.6915	118.771	Female	30.5079	1
1g=TDF+3TC+EFV	16.3847	124.819	Female	42.9432	2
1g=TDF+3TC+EFV	20.7667	166.87	Male	22.5544	3
	21.8146	163.04	Female	19.1403	4
1g=TDF+3TC+EFV	22.5598	144.027	Female	30.1164	5
1g=TDF+3TC+EFV	19.6913	137.098	Female	39.436	6
		204.148	Male	14.7543	7
1g=TDF+3TC+EFV	18	20.3487	Female	38.4997	8
1g=TDF+3TC+EFV	20.2395	107.853	Female	48.7392	9
1g=TDF+3TC+EFV	14.8375	203.444	Male	17.1964	10
1c=AZT+3TC+EFV	23.5883	104.79	Male	48.6735	11
1b=AZT+3TC+NVP	15.8059	153.282	Female	16.7967	12
1b=AZT+3TC+NVP	23.4375	60.8051	Female	43.3374	13
	27.6205	88.3645	Female	38.2094	14
	17.7564	56.3294	Female	37.1937	15
	20.5457	60.9541	Male	53.0157	16
1g=TDF+3TC+EFV	19.6283	142.355	Male	40.9719	17
1c=AZT+3TC+EFV	21.402	141.374	Female	31.6277	18
1b=AZT+3TC+NVP	20.8611	123.679	Male	48.0821	19
1g=TDF+3TC+EFV	23.6938	121.742	Female	49.6838	20
1g=TDF+3TC+EFV	23.954	120.173	Male	48.8597	21
	25.711	112.98	Female	61.2266	22
	17.2318	139.129	Male	45.4757	23
1g=TDF+3TC+EFV	24.8045	144.845	Female	33.9302	24
	12.5329	119.375	Female	40.1123	25
ABC+3TC+EFV	13.1488	116.148	Male	43.1567	26
1g=TDF+3TC+EFV	25.721	153.354	Female	30.3956	27
1g=TDF+3TC+EFV	20.1733	138.659	Male	33.9439	28
1g=TDF+3TC+EFV	31.8459	82.1398	Female	47.154	29
1e=TDF+FTC+EFV	18.8324	120.816	Male	58.705	30
1g=TDF+3TC+EFV	38.2213	97.6551	Male	35.4333	31
1g=TDF+3TC+EFV	13.6926	22.4714	Female	40.5996	32
1g=TDF+3TC+EFV	20.9702	116.794	Female	46.423	33
1g=TDF+3TC+EFV	19.0675	129.577	Female	45.2348	34
1f=TDF+FTC+NVP	22.9544	164.977	Female	23.5729	35
1g=TDF+3TC+EFV	26.3146	111.764	Male	62.9185	36
1c=AZT+3TC+EFV	17.4897	124.544	Female	48.3942	37
1b=AZT+3TC+NVP	17.1468	126.355	Male	43.0472	38
1g=TDF+3TC+EFV	29.0073	115.929	Female	33.1745	39
1g=TDF+3TC+EFV	21.2585	134.705	Male	39.154	40
1g=TDF+3TC+EFV	23.3091	143.565	Female	30.7132	41
1g=TDF+3TC+EFV	26.3892	98.086	Female	48.4545	42
1g=TDF+3TC+EFV	24.1103	106.547	Female	68.8706	43
	22.1311	119.35	Male	49.0541	44
1g=TDF+3TC+EFV	27.449	147.441	Female	33.7659	45
1g=TDF+3TC+EFV	21.7429	116.104	Male	37.7385	46
1g=TDF+3TC+EFV	16.4236	96.3969	Male	50.8912	47
1g=TDF+3TC+EFV	25.6369	98.7599	Male	42.1465	48
1g=TDF+3TC+EFV	22.0703	110.869	Male	35.8549	49
1g=TDF+3TC+EFV	27.1382	139.721	Female	35.0171	50
	20.2115	73.8924	Female	52.0137	51
1g=TDF+3TC+EFV	13.4203	169.79	Female	22.6064	52
1g=TDF+3TC+EFV	20.2924	58.6132	Male	56.8843	53
1e=TDF+FTC+EFV	21.1927	122.247	Male	42.1164	54
1g=TDF+3TC+EFV	18.3518	127.993	Female	21.6838	55
1g=TDF+3TC+EFV	21.7845	129.014	Male	38.7707	56
1g=TDF+3TC+EFV		158.379	Female	16.1095	57
1g=TDF+3TC+EFV	22.8099	122.226	Female	46.3956	58
1g=TDF+3TC+EFV	18.6967	137.516	Female	35.1129	59
1g=TDF+3TC+EFV	31.5226	88.4211	Male	60.1287	60
1g=TDF+3TC+EFV		154.47	Male	15.091	61
1f=TDF+FTC+NVP	30.4373	119.42	Female	45.755	62
1e=TDF+FTC+EFV	22.7244	130.602	Male	35.6797	63
1g=TDF+3TC+EFV	19.607	127.218	Female	34.2231	64
1g=TDF+3TC+EFV	20.2768	93.5458	Male	35.436	65
1b=AZT+3TC+NVP	21.0119	140.532	Male	38.6119	66
1g=TDF+3TC+EFV	25.5676	125.505	Male	44.4326	67
1g=TDF+3TC+EFV	19.3625	81.0088	Male	73.358	68
1g=TDF+3TC+EFV	22.4743	139.42	Female	29.9959	69
1g=TDF+3TC+EFV	23.0608	143.259	Male	50.4203	70
1b=AZT+3TC+NVP	20.9366	141.818	Male	43.6085	71
1g=TDF+3TC+EFV	24.0079	134.142	Female	32.4381	72
1g=TDF+3TC+EFV	20.2546	144.272	Female	33.9466	73
1g=TDF+3TC+EFV	23.4221	116.379	Male	30.4695	74
1g=TDF+3TC+EFV	22.7273	118.394	Female	50.4175	75
1g=TDF+3TC+EFV	18.1461	135.4	Male	31.9014	76
1g=TDF+3TC+EFV	27.1111	123.911	Female	45.3169	77
1b=AZT+3TC+NVP		187.683	Male	13.9685	78
1g=TDF+3TC+EFV	26.3146	127.596	Female	31.7509	79
1g=TDF+3TC+EFV	22.0604	42.5086	Female	36.5421	80
1g=TDF+3TC+EFV	17.3127	132.627	Female	41.3634	81
1g=TDF+3TC+EFV	28.0277	121.673	Male	46.6749	82
1g=TDF+3TC+EFV	26.8813	140.136	Female	36.8569	83
1g=TDF+3TC+EFV	19.5595	95.1438	Male	63.2553	84
1g=TDF+3TC+EFV	17.9634	143.423	Male	52.794	85
1f=TDF+FTC+NVP	14.2222	133.389	Female	41.9357	86
1g=TDF+3TC+EFV	16.5657	95.3343	Male	67.5455	87
1g=TDF+3TC+EFV	38.9543	86.8282	Female	46.5626	88
ABC+3TC+EFV	17.1875	81.527	Male	78.5298	89
1g=TDF+3TC+EFV	17.4974	98.215	Female	33.2019	90
1g=TDF+3TC+EFV	34.0062	132.889	Female	44.9637	91
1g=TDF+3TC+EFV	34.245	87.312	Female	50.6776	92
	18.5354	46.7214	Female	43.8795	93
1g=TDF+3TC+EFV	19.0376	25.1678	Female	32.5722	94
1g=TDF+3TC+EFV	20.7812	44.1633	Male	39.4168	95
ABC+3TC+EFV	31.9301	4.31029	Female	43.5236	96
1e=TDF+FTC+EFV	19.3078	138.684	Male	35.4825	97
ABC+3TC+EFV	17.7282	136.379	Female	36.8405	98
1g=TDF+3TC+EFV	20.5761	150.694	Male	27.7591	99
1g=TDF+3TC+EFV	21.8667	126.304	Female	40.7529	100
1g=TDF+3TC+EFV	22.6437	156.717	Female	32.0329	101
1f=TDF+FTC+NVP	17.7154	159.998	Female	19.2307	102
1g=TDF+3TC+EFV	22.4323	112.571	Male	55.2033	103
1g=TDF+3TC+EFV	22.9472	115.373	Male	39.0007	104
1g=TDF+3TC+EFV	22.6409	94.4295	Female	36.6763	105
1g=TDF+3TC+EFV	26.5325	126.844	Female	51.6441	106
ABC+3TC+EFV	19.1124	6.20776	Female	16.9062	107
1g=TDF+3TC+EFV	32.9164	132.83	Female	34.7598	108
1g=TDF+3TC+EFV	18.902	133.613	Female	40.2437	109
1g=TDF+3TC+EFV	19.8189	153.906	Female	33.2266	110
1f=TDF+FTC+NVP	22.2266	143.595	Male	28.9911	111
ABC+3TC+EFV	21.6797	121.212	Male	48.961	112
1g=TDF+3TC+EFV	15.625	123.64	Female	37.6099	113
1g=TDF+3TC+EFV	14.5409	52.6681	Female	20.1259	114
1g=TDF+3TC+EFV	32.8889	117.404	Female	32.1314	115
DTG+ABC+3TC	17.215	37.4454	Female	68.2683	116
1g=TDF+3TC+EFV	20.6193	102.959	Male	64.9117	117
1g=TDF+3TC+EFV	27.7778	151.547	Female	30.3463	118
1g=TDF+3TC+EFV	27.6956	108.259	Female	30.2231	119
1g=TDF+3TC+EFV	18.7305	72.4554	Female	44.6407	120
1g=TDF+3TC+EFV	42.6333	135.713	Female	37.5058	121
ABC+3TC+EFV	16.4555	18.4706	Female	58.4093	122
1g=TDF+3TC+EFV	20.0287	116.242	Male	43.3237	123
1g=TDF+3TC+EFV	20.8117	136.513	Female	31.729	124
1g=TDF+3TC+EFV	19.736	164.492	Female	31.2882	125
1g=TDF+3TC+EFV	17.6309	105.606	Male	49.7632	126
1g=TDF+3TC+EFV	25.3843	142.968	Male	41.1444	127
1g=TDF+3TC+EFV	23.2	101.477	Female	44.6379	128
ABC+3TC+EFV	34.8087	76.8787	Male	61.7166	129
ABC+3TC+EFV	28.3176	38.0089	Female	35.3402	130
1g=TDF+3TC+EFV	21.2654	106.851	Female	39.373	131
1g=TDF+3TC+EFV	20.437	156.368	Male	16.4435	132
1g=TDF+3TC+EFV	20.4491	130.496	Female	51.8357	133
1g=TDF+3TC+EFV	16.8887	152.481	Female	32.2574	134
1g=TDF+3TC+EFV	24.3496	151.673	Female	26.7543	135
1e=TDF+FTC+EFV	22.8329	137.813	Male	34.7515	136
1c=AZT+3TC+EFV	25.9574	139.888	Female	51.7645	137
ABC+3TC+EFV	18.4389	14.9054	Male	39.937	138
1g=TDF+3TC+EFV	22.7694	152.306	Female	31.5948	139
1g=TDF+3TC+EFV	18.0229	143.356	Female	35.3621	140
1g=TDF+3TC+EFV	22.7709	153.066	Female	28.0246	141
1g=TDF+3TC+EFV	21.6206	117.735	Female	50.7269	142
1g=TDF+3TC+EFV	16.8643	126.103	Female	43.9535	143
1g=TDF+3TC+EFV	22.2137	99.1463	Male	35.8713	144
DTG+TDF+3TC	40.4391	69.717	Female	37.3744	145
ABC+3TC+EFV	23.9252	25.2987	Female	52.3258	146
1g=TDF+3TC+EFV	20.5853	145.401	Male	41.6893	147
1e=TDF+FTC+EFV	18.9453	141.834	Female	36.8131	148
1e=TDF+FTC+EFV	18.6721	113.16	Male	60.3696	149
1g=TDF+3TC+EFV	18.1554	170.501	Female	21.5661	150
	15.1111	97.3605	Female	24.5421	151
1g=TDF+3TC+EFV	35.0818	100.543	Female	46.1054	152
1g=TDF+3TC+EFV	23.5237	13.5182	Male	49.6345	153
1g=TDF+3TC+EFV	26.9149	77.3067	Male	43.8576	154
1g=TDF+3TC+EFV	29.9967	127.644	Female	33.0595	155
1g=TDF+3TC+EFV	22.7333	116.127	Male	43.2279	156
1b=AZT+3TC+NVP	17.9418	60.6747	Female	37.9493	157
1g=TDF+3TC+EFV	22.3757	153.83	Female	31.4387	158
1g=TDF+3TC+EFV	15.5556	160.296	Female	22.245	159
1g=TDF+3TC+EFV	21.2585	156.873	Female	29.0431	160
1g=TDF+3TC+EFV		10.1891	Male	60.8515	161
1e=TDF+FTC+EFV	19.1571	42.2812	Male	42.7515	162
1e=TDF+FTC+EFV	18.8889	3.09943	Female	33.191	163
	19.0901	2.94816	Male	64.6927	164
1g=TDF+3TC+EFV	18.7941	166.744	Female	18.0424	165
	21.9713	132.496	Male	34.4175	166
1g=TDF+3TC+EFV		191.532	Male	15.8823	167
ABC+3TC+EFV	18.7888	172.974	Male	22.3682	168
ABC+3TC+EFV	22.5069	20.0077	Male	45.796	169
1b=AZT+3TC+NVP	22.0703	128.912	Female	39.3402	170
1g=TDF+3TC+EFV	19.798	145.427	Female	43.7399	171
	31.1503	149.113	Female	29.1745	172
		7.57191	Female	17.5715	173
1g=TDF+3TC+EFV	18.2899	127.887	Female	41.8344	174
ABC+3TC+EFV	18.9778	50.9246	Female	30.36	175
	22.2222	141.708	Female	26.9268	176
1f=TDF+FTC+NVP	20.8429	42.2564	Male	66.694	177
	13.634	151.111	Female	28.6215	178
ABC+3TC+EFV	13.3218	18.6647	Male	66.9103	179
1g=TDF+3TC+EFV	16.6531	93.5029	Male	62.1821	180
1b=AZT+3TC+NVP	19.8667	102.198	Female	44.0876	181
	17.9458	15.6243	Male	49.2923	182
	17.6708	41.7066	Male	35.8111	183
	20.8999	127.813	Female	48.7529	184
1g=TDF+3TC+EFV	20.794	147.55	Female	31.2772	185
1e=TDF+FTC+EFV	18.4352	27.523	Male	33.7331	186
1g=TDF+3TC+EFV	23.0198	97.3322	Male	37.0623	187
	18.2478	130.276	Male	43.7344	188
1c=AZT+3TC+EFV	28.3581	129.872	Female	45.306	189
	25.5588	141.258	Female	27.7974	190
	23.1111	166.591	Female	24.2847	191
	18.9736	150.214	Female	33.8152	192
	12.5	117.698	Male	50.976	193
1b=AZT+3TC+NVP	24.7768	138.701	Female	27.7618	194
	17.1204	127.893	Female	38.3217	195
1b=AZT+3TC+NVP	20.0288	136.635	Female	35.2033	196
	20.0689	42.4371	Female	40.2628	197
1g=TDF+3TC+EFV	25.64	135.315	Female	42.538	198
1g=TDF+3TC+EFV	21.4286	45.5278	Female	34.4914	199
	19.2734	62.9958	Male	37.4675	200
	17.5831	130.707	Female	50.6475	201
	21.7502	111.845	Female	57.5168	202
1g=TDF+3TC+EFV	17.7086	109.729	Male	56.2136	203
1b=AZT+3TC+NVP	18.3737	98.9911	Male	33.5633	204
	20.2848	76.3387	Male	64.4244	205
1b=AZT+3TC+NVP	26.4828	133.255	Female	42.423	206
1e=TDF+FTC+EFV	18.3495	175.055	Female	16.2081	207
1c=AZT+3TC+EFV	19.5227	132.611	Female	40.6078	208
1g=TDF+3TC+EFV	20.9321	154.527	Female	41.7276	209
1b=AZT+3TC+NVP	24.8813	105.657	Female	53.2348	210
1b=AZT+3TC+NVP	33.8365	91.4101	Female	43.8823	211
	26.8898	118.008	Male	44.5421	212
	22.9398	130.595	Female	40.731	213
1c=AZT+3TC+EFV	22.6562	143.978	Female	39.0637	214
1g=TDF+3TC+EFV	19.6283	139.941	Male	56.6023	215
	20.0808	140.126	Male	45.3388	216
1g=TDF+3TC+EFV	18.7255	116.393	Male	48.0684	217
1e=TDF+FTC+EFV	35.63	125.71	Female	41.4894	218
1g=TDF+3TC+EFV	21.7047	100.721	Female	56.2574	219
1b=AZT+3TC+NVP	23.4979	122.928	Female	48.1697	220
1b=AZT+3TC+NVP	23.9844	80.8751	Female	42.5133	221
1b=AZT+3TC+NVP	22.9814	109.178	Female	42.8693	222
	23.2378	95.4656	Female	45.7221	223
	27.2473	139.418	Female	36.0821	224
1b=AZT+3TC+NVP	24.2215	120.667	Male	50.0178	225
1c=AZT+3TC+EFV		179.292	Male	14.2177	226
1g=TDF+3TC+EFV		153.82	Male	22.5572	227
1c=AZT+3TC+EFV		157.234	Female	14.5188	228
	22.3438	92.0702	Male	47.4743	229
		217.519	Female	12.5257	230
1g=TDF+3TC+EFV	15.9846	138.465	Female	40.4764	231
1b=AZT+3TC+NVP	22.5832	149.62	Female	38.0205	232
1d(30)=d4T(30)+3TC+EFV	18.2222	79.944	Female	45.6975	233
1g=TDF+3TC+EFV	26.4853	104.757	Female	62.256	234
1g=TDF+3TC+EFV	25.8897	141.154	Female	35.1129	235
		124.199	Male	16.9035	236
1b=AZT+3TC+NVP		159.682	Female	19.9288	237
1f=TDF+FTC+NVP	31.7657	85.8717	Female	43.6386	238
1g=TDF+3TC+EFV		166.778	Female	22.1821	239
1g=TDF+3TC+EFV	21.4573	133.869	Female	43.9261	240
1e=TDF+FTC+EFV	28.7775	97.5891	Male	44.7721	241
	20.8163	108.484	Female	65.6865	242
	28.7148	109.355	Male	52.8405	243
1g=TDF+3TC+EFV	22.3944	109.674	Female	34.7789	244
1b=AZT+3TC+NVP	23.9766	104.693	Female	50.4668	245
	21.6552	126.605	Female	40.5202	246
1b=AZT+3TC+NVP	18.7109	118.605	Male	46.6639	247
1g=TDF+3TC+EFV	32.8889	125.807	Female	40.2929	248
1g=TDF+3TC+EFV	20.6131	73.1285	Female	60.4162	249
1b=AZT+3TC+NVP	22.5024	132.451	Male	39.7344	250
	22.5127	55.8946	Male	61.8097	251
	18.4544	122.923	Female	48.4791	252
1b=AZT+3TC+NVP		170.187	Female	15.0609	253
1c=AZT+3TC+EFV		197.314	Female	10.0561	254
	23.7332	115.544	Female	57.243	255
		155.148	Female	22.1109	256
1g=TDF+3TC+EFV	17.2449	130.805	Female	60.2574	257
	19.1406	75.3722	Male	39.2444	258
	24.2031	132.745	Male	35.436	259
1g=TDF+3TC+EFV	18.9333	124.58	Female	45.4374	260
1g=TDF+3TC+EFV	23.9111	155.006	Female	36.6434	261
1a(30)=d4T(30)+3TC+NVP	23.2586	143.218	Female	35.6277	262
	21.8724	103.294	Male	68.512	263
1g=TDF+3TC+EFV		173.241	Female	16.4709	264
1g=TDF+3TC+EFV		178.914	Male	15.7645	265
1e=TDF+FTC+EFV	18.7721	94.0009	Female	46.4613	266
1b=AZT+3TC+NVP	21.4158	121.661	Male	49.7194	267
ABC+3TC+EFV	29.3333	69.116	Female	63.3237	268
1g=TDF+3TC+EFV	31.6242	59.6529	Female	41.306	269
	28.441	157.122	Female	40.6023	270
1g=TDF+3TC+EFV	21.5844	83.72	Male	57.1499	271
1e=TDF+FTC+EFV	22.9688	37.8505	Male	55.3539	272
1b=AZT+3TC+NVP	25.9313	100.355	Female	45.7741	273
1b=AZT+3TC+NVP	23.4441	120.094	Male	61.6208	274
	24.3007	108.002	Female	37.8371	275
1g=TDF+3TC+EFV	17.9623	109.877	Male	69.3196	276
1b=AZT+3TC+NVP		163.888	Female	13.2129	277
		34.3304	Female	40.4079	278
		177.127	Female	21.525	279
1b=AZT+3TC+NVP	17.9204	97.5361	Female	42.026	280
1g=TDF+3TC+EFV	23.9178	154.959	Female	35.6277	281
1b=AZT+3TC+NVP	16.4889	82.7096	Male	42.5982	282
1b=AZT+3TC+NVP	18.7788	84.8684	Female	57.3005	283
1g=TDF+3TC+EFV	26.3892	107.038	Female	53.3114	284
1b=AZT+3TC+NVP	25.4375	127.277	Female	43.5592	285
1c=AZT+3TC+EFV	19.9658	76.6124	Male	83.0527	286
	16.4196	5.29254	Female	45.2731	287
1e=TDF+FTC+EFV	18.1449	131.513	Female	49.5469	288
1g=TDF+3TC+EFV	21.8248	115.815	Male	51.0445	289
	23.7592	101.342	Male	48.4819	290
1g=TDF+3TC+EFV		201.893	Male	12.8214	291
1g=TDF+3TC+EFV		133.337	Male	21.6783	292
1c=AZT+3TC+EFV	20.173	132.757	Male	43.1075	293
1b=AZT+3TC+NVP	36.8133	139.973	Female	41.3498	294
1c=AZT+3TC+EFV	21.3599	126.245	Male	54.6201	295
1g=TDF+3TC+EFV	22.8965	128.594	Female	37.4839	296
1b=AZT+3TC+NVP		170.132	Female	17.7632	297
	27.3034	67.7081	Female	40.2765	298
	31.0336	132.19	Female	36.501	299
	30.6648	62.4272	Female	40.5229	300
1b=AZT+3TC+NVP	26.0994	112.339	Female	37.9001	301
1g=TDF+3TC+EFV	19.1111	151.028	Female	25.0021	302
	23.6336	95.8324	Male	62.6639	303
1f=TDF+FTC+NVP	21.083	118.283	Male	49.0979	304
1x=Other1stline	17.947	58.6134	Female	60.8843	305
1b=AZT+3TC+NVP	18.2898	87.1196	Male	52.9363	306
	19.6484	87.3003	Female	47.436	307
1c=AZT+3TC+EFV		191.993	Female	10.4285	308
1g=TDF+3TC+EFV	23.0732	129.708	Female	44.0356	309
		192.387	Male	18.3354	310
1c=AZT+3TC+EFV		194.408	Male	14.6229	311
1b=AZT+3TC+NVP		199.124	Male	12.219	312
1b=AZT+3TC+NVP	39.7351	52.7406	Female	50.2204	313
1b=AZT+3TC+NVP	18.6812	126.227	Male	44.4189	314
1g=TDF+3TC+EFV		177.684	Male	16.5366	315
1c=AZT+3TC+EFV	23.8054	116.167	Female	59.5346	316
	20.6901	130.626	Male	42.5708	317
	20.0887	78.0732	Female	50.9624	318
1h=TDF+3TC+NVP	25.5151	114.519	Female	56.271	319
1b=AZT+3TC+NVP		158.366	Male	15.9617	320
1c=AZT+3TC+EFV		162.072	Female	15.5291	321
1b=AZT+3TC+NVP	24.8907	123.499	Female	42.4778	322
1g=TDF+3TC+EFV	22.2222	178.131	Female	27.1129	323
1c=AZT+3TC+EFV	23.8487	125.118	Female	47.7153	324
	26.6728	113.617	Female	45.6454	325
1g=TDF+3TC+EFV		186.093	Female	19.436	326
	20.9101	138.228	Female	34.5982	327
1g=TDF+3TC+EFV	21.5486	126.934	Female	46.7598	328
ABC+3TC+EFV	17.3611	162.379	Male	41.4374	329
1e=TDF+FTC+EFV		111.642	Male	18.152	330
	22.6015	134.666	Female	35.4524	331
1b=AZT+3TC+NVP	36.3098	118.884	Female	38.3107	332
1b=AZT+3TC+NVP	18.5658	131.821	Female	46.6913	333
1b=AZT+3TC+NVP	30.7556	129.873	Female	42.1821	334
	20.3906	72.0579	Male	48.1451	335
	17.9204	128.37	Female	31.0281	336
1e=TDF+FTC+EFV	17.6889	22.77	Female	57.525	337
1g=TDF+3TC+EFV	16.9531	114.718	Female	54.6804	338
1e=TDF+FTC+EFV	22.6397	99.4348	Female	73.3279	339
1e=TDF+FTC+EFV	17.6745	158.688	Female	36.1451	340
1c=AZT+3TC+EFV		213.413	Male	13.3142	341
1b=AZT+3TC+NVP	26.6406	131.354	Female	45.7276	342
	17.4757	62.0946	Male	53.2457	343
1c=AZT+3TC+EFV	19.0274	126.362	Female	53.8836	344
	16.7062	118.106	Female	45.514	345
1b=AZT+3TC+NVP	25.5884	99.2673	Female	36.9966	346
1g=TDF+3TC+EFV	24.4473	144.434	Male	34.0917	347
	17.7282	447.098	Female	52.4709	348
1g=TDF+3TC+EFV	19.1876	95.5695	Male	58.9377	349
1g=TDF+3TC+EFV	21.9098	133.963	Female	30.7953	350
1b=AZT+3TC+NVP	19.9121	80.0242	Male	34.1875	351
	17.7154	133.666	Female	40.9774	352
	23.7175	94.0347	Male	37.6099	353
1b=AZT+3TC+NVP	25.0762	136.715	Female	42.6502	354
1b=AZT+3TC+NVP	25.8291	114.713	Female	36.1917	355
1c=AZT+3TC+EFV	18.5859	121.303	Male	42.6886	356
1c=AZT+3TC+EFV	20.3659	49.2898	Male	74.486	357
	22.2656	127.497	Female	39.3237	358
1c=AZT+3TC+EFV	22.5781	105.329	Male	66.5188	359
1b=AZT+3TC+NVP	17.7315	117.56	Female	54.0643	360
1g=TDF+3TC+EFV	25.462	90.3563	Female	56.1588	361
1g=TDF+3TC+EFV	23.4337	90.676	Male	57.3634	362
1b=AZT+3TC+NVP	21.0079	133.933	Female	36.23	363
	22.5661	117.921	Female	53.8508	364
1g=TDF+3TC+EFV		196.81	Male	15.5702	365
1g=TDF+3TC+EFV	29.8735	127.316	Female	40.8624	366
1g=TDF+3TC+EFV	24.4114	138.825	Female	32.3121	367
1g=TDF+3TC+EFV	27.9273	114.565	Male	53.0486	368
1e=TDF+FTC+EFV	19.0234	117.305	Female	50.7926	369
	19.9792	6.27796	Female	43.989	370
1b=AZT+3TC+NVP	27.4844	119.013	Female	43.9343	371
1b=AZT+3TC+NVP	18.3594	98.4601	Male	40.5476	372
1c=AZT+3TC+EFV		196.031	Female	10.5462	373
1e=TDF+FTC+EFV	24.7156	133.944	Female	32.6899	374
1b=AZT+3TC+NVP	17.0874	125.433	Female	46.1465	375
1c=AZT+3TC+EFV	27.4714	128.144	Female	38.4832	376
1b=AZT+3TC+NVP	20.1632	76.7399	Female	42.5626	377
1b=AZT+3TC+NVP	21.2724	141.18	Female	37.3552	378
	18.7108	149.827	Female	33.6619	379
		163.179	Female	16.9473	380
		146.286	Female	19.4223	381
1b=AZT+3TC+NVP	25.4176	139.571	Female	36.0329	382
	17.2248	136.617	Female	35.4333	383
1g=TDF+3TC+EFV	19.6936	133.55	Female	40.4298	384
	23.4375	126.535	Male	51.3949	385
1b=AZT+3TC+NVP	21.6311	83.8858	Female	37.1116	386
1b=AZT+3TC+NVP	21.4249	149.563	Female	37.8289	387
	21.3224	105.756	Male	46.4942	388
1b=AZT+3TC+NVP	33.4375	112.177	Female	58.256	389
1g=TDF+3TC+EFV	21.1368	117.054	Female	47.2553	390
1g=TDF+3TC+EFV	16.3612	117.776	Female	34.2067	391
1g=TDF+3TC+EFV	15.625	143.14	Female	48.3094	392
1g=TDF+3TC+EFV	20.7214	97.3466	Male	56.0548	393
	19.3787	172.284	Male	49.5524	394
1b=AZT+3TC+NVP	18.9453	74.2129	Female	30.6311	395
	22.6757	141.487	Female	19.9671	396
1c=AZT+3TC+EFV	24.626	93.8818	Female	53.0021	397
1e=TDF+FTC+EFV	23.6115	137.88	Male	43.5811	398
1b=AZT+3TC+NVP	34.6464	123.332	Female	46.2888	399
1b=AZT+3TC+NVP	18.7069	132.89	Male	41.5633	400
1g=TDF+3TC+EFV		149.405	Male	21.9494	401
1b=AZT+3TC+NVP		173.955	Male	21.6564	402
1b=AZT+3TC+NVP	22.2063	124.617	Male	45.5825	403
	25.0519	116.477	Male	58.4723	404
1c=AZT+3TC+EFV	25.9645	77.3923	Female	53.2594	405
1g=TDF+3TC+EFV	23.2422	64.334	Female	39.8713	406
		157.935	Male	14.2724	407
	27.968	131.884	Male	51.2225	408
1c=AZT+3TC+EFV	15.7031	157.073	Female	43.6359	409
1c=AZT+3TC+EFV	21.2515	120.506	Male	23.488	410
	16.7075	140.449	Male	22.475	411
1g=TDF+3TC+EFV	28.6328	102.627	Male	44.3066	412
1g=TDF+3TC+EFV	21.0486	123.889	Male	47.1704	413
1b=AZT+3TC+NVP	22.5391	86.0826	Female	34.3628	414
1e=TDF+FTC+EFV	23.4221	155.589	Female	43.1759	415
1g=TDF+3TC+EFV	24.4561	120.084	Female	49.4374	416
	16.9173	147.018	Male	43.1786	417
1b=AZT+3TC+NVP	20.9778	122.073	Female	37.8809	418
1g=TDF+3TC+EFV	21.7778	92.0553	Female	40.2546	419
1g=TDF+3TC+EFV	18.7069	90.0165	Female	50.4832	420
1c=AZT+3TC+EFV	21.7578	119.636	Female	43.1184	421
1e=TDF+FTC+EFV	17.5391	149.844	Male	44.6872	422
1b=AZT+3TC+NVP	21.7711	143.011	Female	35.77	423
1c=AZT+3TC+EFV	22.9481	86.5681	Male	52.9035	424
1b=AZT+3TC+NVP	20.5007	142.469	Female	30.4969	425
1c=AZT+3TC+EFV	18.9532	119.586	Female	50.8994	426
1b=AZT+3TC+NVP	21.1328	76.3812	Female	48.9227	427
	25.0885	118.021	Female	40.1424	428
1b=AZT+3TC+NVP	25.5078	118.911	Female	52.8843	429
1c=AZT+3TC+EFV	17.9688	132.832	Female	39.0253	430
1b=AZT+3TC+NVP	18.3559	119.734	Female	40.7912	431
1g=TDF+3TC+EFV	25.8586	107.773	Male	39.2005	432
1b=AZT+3TC+NVP	19.3792	127.812	Male	55.7399	433
1b=AZT+3TC+NVP	20	132.5	Female	35.3566	434
ABC+3TC+EFV	23.0609	62.4379	Female	60.7912	435
		216.579	Male	15.0554	436
1g=TDF+3TC+EFV	29.321	121.838	Female	58.3409	437
1b=AZT+3TC+NVP	20.0288	81.7051	Male	69.8481	438
1g=TDF+3TC+EFV	16.2667	151.685	Female	27.2142	439
1c=AZT+3TC+EFV	23.2422	132.22	Female	48.3559	440
1g=TDF+3TC+EFV	21.5668	100.018	Male	55.2526	441
1b=AZT+3TC+NVP	17.7855	146.379	Male	44.3942	442
1g=TDF+3TC+EFV	19.5312	132.625	Male	56.3313	443
1b=AZT+3TC+NVP	24.2188	122.189	Male	49.6865	444
1b=AZT+3TC+NVP		150.847	Female	15.7755	445
1g=TDF+3TC+EFV	18.424	75.5788	Male	68.4408	446
1g=TDF+3TC+EFV	19.563	127.695	Female	44.1232	447
1c=AZT+3TC+EFV	31.245	114.976	Female	42.5489	448
1b=AZT+3TC+NVP	18.3287	152.178	Female	29.8946	449
1g=TDF+3TC+EFV	18.7711	158.672	Male	38.59	450
1g=TDF+3TC+EFV	18.0723	131.92	Female	38.924	451
1g=TDF+3TC+EFV	19.3333	136.801	Female	39.8083	452
1b=AZT+3TC+NVP	26.1005	138.077	Female	28.6571	453
1b=AZT+3TC+NVP	17.4219	138.838	Female	34.0397	454
1b=AZT+3TC+NVP	25.5207	133.891	Female	46.36	455
1b=AZT+3TC+NVP		173.279	Male	12.5229	456
	20.5768	71.5449	Female	29.2485	457
1b=AZT+3TC+NVP	25.5428	121.239	Male	45.8015	458
1c=AZT+3TC+EFV		208.299	Male	13.4511	459
1c=AZT+3TC+EFV	16.7549	108.068	Female	54.1574	460
1g=TDF+3TC+EFV	30.5099	102.902	Female	47.3812	461
	21.1265	164.208	Male	33.9055	462
1c=AZT+3TC+EFV	25.9111	128.839	Female	47.8111	463
1g=TDF+3TC+EFV	29.2969	111.628	Male	56.1725	464
1g=TDF+3TC+EFV	21.3504	137.686	Female	43.2279	465
1b=AZT+3TC+NVP	19.534	108.17	Male	63.7755	466
1g=TDF+3TC+EFV	14.2741	126.678	Male	46.0862	467
1b=AZT+3TC+NVP	27.0416	118.245	Male	48.9993	468
1g=TDF+3TC+EFV	23.5139	113.569	Female	40.6653	469
1b=AZT+3TC+NVP	24.794	127.772	Male	43.4497	470
1g=TDF+3TC+EFV	19.7333	117.536	Female	42.319	471
ABC+3TC+EFV	17.313	26.0388	Female	33.9138	472
1g=TDF+3TC+EFV	20.3125	126.789	Female	39.1129	473
ABC+3TC+EFV	21.3455	127.439	Female	43.4086	474
1b=AZT+3TC+NVP		202.227	Male	13.1526	475
	19.5006	77.8001	Female	38.82	476
1f=TDF+FTC+NVP	25.2672	26.2107	Female	63.8083	477
1g=TDF+3TC+EFV	19.6503	129.368	Female	62.7625	478
1b=AZT+3TC+NVP	19.5957	141.267	Female	28.1944	479
	23.931	85.2312	Male	51.5209	480
	21.7513	124.323	Male	45.588	481
1c=AZT+3TC+EFV	21.5978	138.305	Male	44.1944	482
1g=TDF+3TC+EFV	31.4836	118.905	Female	48.4819	483
1c=AZT+3TC+EFV		208.7	Male	9.90281	484
1f=TDF+FTC+NVP	23.8281	109.171	Male	63.5565	485
	25.0399	108.949	Male	58.694	486
1b=AZT+3TC+NVP	27.7736	92.3974	Male	60.5311	487
1g=TDF+3TC+EFV	27.2824	97.9049	Female	49.0103	488
1g=TDF+3TC+EFV	16.3897	75.5321	Female	40.9993	489
1e=TDF+FTC+EFV	21.769	161.942	Female	35.3101	490
1b=AZT+3TC+NVP	19.1797	138.374	Male	37.3771	491
1e=TDF+FTC+EFV	22.4446	141.935	Female	39.2909	492
	28.3355	136.36	Female	34.7023	493
1g=TDF+3TC+EFV	22.3214	127.848	Male	44.2163	494
1g=TDF+3TC+EFV	33.4634	136.778	Female	28.6598	495
1g=TDF+3TC+EFV	20.2919	141.455	Female	30.6913	496
1g=TDF+3TC+EFV	23.4898	103.515	Male	48.4025	497
	30.6293	131.712	Female	34.4559	498
1c=AZT+3TC+EFV		183.991	Male	15.0418	499
1g=TDF+3TC+EFV	21.2279	157.358	Female	27.217	500
	32.1625	138.556	Female	34.1081	501
1g=TDF+3TC+EFV		165.389	Female	17.0157	502
1b=AZT+3TC+NVP	22.3846	121.66	Female	48.2902	503
1g=TDF+3TC+EFV	25.7117	115.056	Male	52.1177	504
1c=AZT+3TC+EFV		226.393	Male	14.2505	505
1c=AZT+3TC+EFV	21.7778	136.073	Female	30.6064	506
1g=TDF+3TC+EFV	22.2767	104.288	Female	42.8309	507
1b=AZT+3TC+NVP	25.9694	145.97	Female	33.2485	508
1g=TDF+3TC+EFV	22.8175	93.7634	Male	49.1061	509
1g=TDF+3TC+EFV	19.4805	127.007	Female	40.898	510
1g=TDF+3TC+EFV	21.0614	139.618	Male	44.4353	511
1e=TDF+FTC+EFV	24.7768	133.821	Female	35.718	512
1c=AZT+3TC+EFV	18.148	122.217	Male	51.0445	513
1g=TDF+3TC+EFV	20.2848	137.118	Female	34.2505	514
1b=AZT+3TC+NVP	25.9215	105.735	Female	66.4257	515
	23.9796	117.107	Female	50.4887	516
1f=TDF+FTC+NVP	25.721	101.987	Female	36.9719	517
1e=TDF+FTC+EFV	19.3115	136.324	Female	45.2676	518
1c=AZT+3TC+EFV	21.7014	105.181	Female	55.05	519
1g=TDF+3TC+EFV	25.4754	142.968	Female	31.7974	520
1g=TDF+3TC+EFV	21.2295	95.1659	Male	46.0862	521
1c=AZT+3TC+EFV	21.0814	148.587	Male	26.4613	522
1e=TDF+FTC+EFV	18.0047	174.934	Female	22.3682	523
	19.7681	155.879	Male	30.4285	524
1e=TDF+FTC+EFV	16.2222	71.7217	Female	63.0253	525
1g=TDF+3TC+EFV	27.6839	120.089	Male	47.5948	526
1g=TDF+3TC+EFV	11.3833	78.1561	Female	54.9487	527
1c=AZT+3TC+EFV	32.998	130.091	Female	48.7529	528
1g=TDF+3TC+EFV	26.6204	127.775	Female	41.0267	529
1f=TDF+FTC+NVP	19.122	91.7781	Female	42.204	530
1e=TDF+FTC+EFV	32.1625	135.993	Female	41.0787	531
1c=AZT+3TC+EFV	29.0606	148.946	Female	23.4251	532
1c=AZT+3TC+EFV	19.3568	128.412	Male	42.6721	533
1b=AZT+3TC+NVP	18.9036	140.836	Male	43.54	534
1g=TDF+3TC+EFV	22	70.7328	Female	71.2225	535
1g=TDF+3TC+EFV	24.5747	141.962	Male	49.3689	536
1b=AZT+3TC+NVP	23.8586	149.145	Female	20.0684	537
	16.5961	118.189	Male	56.178	538
1e=TDF+FTC+EFV	23.8744	120.242	Female	43.2772	539
1b=AZT+3TC+NVP	17.345	132.209	Female	41.2238	540
1g=TDF+3TC+EFV	22.0711	124.483	Female	47.5784	541
1g=TDF+3TC+EFV	25.6568	134.416	Female	36.6708	542
1b=AZT+3TC+NVP	30.12	129.15	Female	32.219	543
1e=TDF+FTC+EFV	20.5007	140.829	Female	40.2272	544
1b=AZT+3TC+NVP	33.0083	131.292	Female	34.7598	545
1g=TDF+3TC+EFV	28.9811	54.6061	Female	30.0342	546
1g=TDF+3TC+EFV	24.4635	51.6527	Female	50.1164	547
1g=TDF+3TC+EFV	22.4889	136.163	Female	42.3053	548
1c=AZT+3TC+EFV	22.4609	138.982	Male	32.501	549
	20.6612	124.929	Female	42.0507	550
1g=TDF+3TC+EFV	22.7556	124.717	Female	32.5667	551
1b=AZT+3TC+NVP	23.5078	95.6885	Male	41.9028	552
1g=TDF+3TC+EFV	30.3111	77.6324	Male	43.5209	553
1g=TDF+3TC+EFV	20.6131	98.942	Female	34.7625	554
1g=TDF+3TC+EFV	17.9592	114.847	Female	44.8433	555
1g=TDF+3TC+EFV		204.973	Male	14.2341	556
1c=AZT+3TC+EFV	24.4991	128.103	Female	43.5866	557
1b=AZT+3TC+NVP	22.2368	137.126	Female	32.1533	558
1b=AZT+3TC+NVP	24.9403	43.8794	Male	63.5455	559
1c=AZT+3TC+EFV		154.613	Male	15.3785	560
1f=TDF+FTC+NVP	25.134	135.225	Female	38.0315	561
1g=TDF+3TC+EFV	21.6712	90.6032	Female	33.911	562
1f=TDF+FTC+NVP	24.1288	134.878	Female	33.4757	563
1g=TDF+3TC+EFV	16.8364	137.568	Female	35.0719	564
1g=TDF+3TC+EFV	20.6355	118.488	Female	48.5996	565
1c=AZT+3TC+EFV	22.2564	113.232	Female	60.0548	566
1g=TDF+3TC+EFV		192.951	Female	15.1129	567
1g=TDF+3TC+EFV	17.888	126.209	Male	55.2772	568
1b=AZT+3TC+NVP	24.5826	147.007	Female	32.7447	569
1f=TDF+FTC+NVP	19.6	72.1764	Female	65.5414	570
1b=AZT+3TC+NVP	19.977	127.498	Male	42.2204	571
1c=AZT+3TC+EFV	20.1872	117.197	Male	41.5086	572
1c=AZT+3TC+EFV	19.5882	134.647	Male	41.5578	573
1f=TDF+FTC+NVP	22.259	105.578	Male	50.4257	574
1b=AZT+3TC+NVP		170.717	Female	17.7029	575
1b=AZT+3TC+NVP	20.7323	126.214	Female	32.1643	576
1g=TDF+3TC+EFV	18.1061	116.578	Female	41.629	577
1g=TDF+3TC+EFV	21.7865	124.088	Male	51.1129	578
1g=TDF+3TC+EFV	20.0819	116.806	Female	44.1971	579
1c=AZT+3TC+EFV	23.4795	93.6205	Male	57.399	580
1c=AZT+3TC+EFV		175.109	Female	11.7919	581
1b=AZT+3TC+NVP	23.7097	124.197	Female	51.781	582
1b=AZT+3TC+NVP		164.037	Female	14.9103	583
1g=TDF+3TC+EFV	23.4221	120.287	Female	39.0308	584
	21.7914	125.98	Female	40.564	585
1c=AZT+3TC+EFV	19.9219	81.2895	Male	58.423	586
1g=TDF+3TC+EFV	23.4898	123.33	Male	37.4292	587
1g=TDF+3TC+EFV	21.6041	124.563	Female	42.026	588
1c=AZT+3TC+EFV	24.5825	131.72	Female	43.4251	589
1g=TDF+3TC+EFV	20.9235	117.658	Male	49.525	590
1c=AZT+3TC+EFV	23.0198	118.949	Male	57.6893	591
1g=TDF+3TC+EFV	18.6719	139.808	Male	51.6578	592
1c=AZT+3TC+EFV	18.662	118.092	Female	55.9069	593
1g=TDF+3TC+EFV	15.7278	140.277	Female	42.9952	594
1e=TDF+FTC+EFV	17.264	17.4243	Female	28.9473	595
1b=AZT+3TC+NVP	34.4123	101.183	Female	36.5722	596
1g=TDF+3TC+EFV	19.1001	128.613	Female	50.6721	597
1b=AZT+3TC+NVP	21.4573	57.6408	Female	56.5667	598
1c=AZT+3TC+EFV	23.4624	129.706	Female	43.3484	599
1g=TDF+3TC+EFV	22.8329	138.097	Female	27.6057	600
1g=TDF+3TC+EFV		166.967	Male	16.1095	601
1c=AZT+3TC+EFV	28.6407	145.288	Female	28.5585	602
1g=TDF+3TC+EFV	19.6046	111.484	Female	47.4798	603
1g=TDF+3TC+EFV	21.1166	140.12	Male	31.0856	604
1e=TDF+FTC+EFV	21.0406	109.683	Female	53.5086	605
1c=AZT+3TC+EFV	24.5268	136.051	Female	28.9582	606
1b=AZT+3TC+NVP	17.3047	38.7438	Female	37.6126	607
1g=TDF+3TC+EFV	21.0614	124.65	Male	41.7659	608
1b=AZT+3TC+NVP	25.0654	140.741	Female	40.9665	609
ABC+3TC+EFV	23.4952	121.595	Male	36.1232	610
1g=TDF+3TC+EFV		183.77	Female	15.8713	611
1g=TDF+3TC+EFV	23.0222	34.6801	Female	58.2177	612
1b=AZT+3TC+NVP	26.054	72.6057	Female	34.5188	613
1g=TDF+3TC+EFV	19.5717	132.637	Female	35.3292	614
ABC+3TC+EFV	20.2755	105.535	Male	37.3525	615
1g=TDF+3TC+EFV	22.1855	139.125	Female	31.9945	616
1g=TDF+3TC+EFV	21.7859	98.3262	Female	35.2827	617
1g=TDF+3TC+EFV	23.1111	136.89	Male	45.2457	618
1c=AZT+3TC+EFV	22.4963	105.302	Male	36.9117	619
1e=TDF+FTC+EFV	25.5556	116.31	Female	33.5441	620
	17.3438	151.271	Female	34.4422	621
1b=AZT+3TC+NVP	19.975	89.9628	Female	36.731	622
	20.3938	121.106	Female	36.6927	623
	17.1468	170.092	Male	21.013	624
	22.5832	144.696	Female	33.8645	625
1g=TDF+3TC+EFV	20.3238	137.313	Female	27.6003	626
1g=TDF+3TC+EFV	29.9556	87.728	Female	62.4312	627
1g=TDF+3TC+EFV		179.017	Female	14.7296	628
1g=TDF+3TC+EFV	27.0727	38.1344	Female	56.5038	629
1g=TDF+3TC+EFV	23.4602	131.062	Male	32.5695	630
DTG+TDF+3TC	35.051	162.937	Female	25.6893	631
	13.5602	164.155	Female	20.6133	632
1g=TDF+3TC+EFV	20.794	86.3055	Male	39.4059	633
	26.9357	149.988	Female	20.6324	634
1g=TDF+3TC+EFV	18.231	132.371	Male	46.8994	635
1g=TDF+3TC+EFV	20.6131	136.379	Female	38.3792	636
1b=AZT+3TC+NVP	21.2277	121.211	Male	42.4312	637
1g=TDF+3TC+EFV	28.8415	128.729	Female	40.0027	638
	19.1488	100.544	Female	44.6078	639
	26.3439	79.4383	Male	47.0883	640
1g=TDF+3TC+EFV	19.6311	131.576	Female	29.7331	641
	22.553	175.183	Female	21.6674	642
	20.7967	134.294	Female	46.6667	643
1c=AZT+3TC+EFV	25.3493	135.456	Male	51.5975	644
1b=AZT+3TC+NVP	18.9866	163.519	Female	25.2895	645
1b=AZT+3TC+NVP	20.9321	92.6136	Female	39.2197	646
1b=AZT+3TC+NVP		185.065	Female	20.9363	647
ABC+3TC+EFV	16.6009	51.8829	Female	37.9904	648
1b=AZT+3TC+NVP		181.384	Female	11.2745	649
	15.4222	129.829	Female	46.2313	650
1g=TDF+3TC+EFV	25.1559	127.603	Male	23.4305	651
1e=TDF+FTC+EFV	15.9561	125.969	Male	52.9035	652
1g=TDF+3TC+EFV	29.6875	102.387	Male	50.5845	653
	30.0529	110.676	Female	48.2519	654
1b=AZT+3TC+NVP	22.6667	130.223	Female	34.256	655
1g=TDF+3TC+EFV	19.594	136.203	Female	30.7379	656
	16.0285	159.162	Female	38.0753	657
	22.2137	104.984	Female	54.6064	658
1g=TDF+3TC+EFV		202.688	Male	14.5818	659
1b=AZT+3TC+NVP	19.2837	104.786	Male	63.8248	660
ABC+3TC+EFV		253.67	Male	14.8036	661
1b=AZT+3TC+NVP	20.5625	130.23	Male	34.8802	662
		186.4	Female	13.2567	663
1b=AZT+3TC+NVP	21.8411	98.8437	Female	36.9582	664
1c=AZT+3TC+EFV	28.6501	131.55	Male	54.0123	665
1g=TDF+3TC+EFV		191.019	Male	14.7461	666
	23.8087	126.231	Male	53.399	667
1g=TDF+3TC+EFV	21.3111	126.147	Female	48.8378	668
1g=TDF+3TC+EFV	31.1873	124.449	Female	54.7625	669
1b=AZT+3TC+NVP	19.8543	92.2945	Female	32.5147	670
1b=AZT+3TC+NVP	21.6931	152.139	Male	34.0479	671
1b=AZT+3TC+NVP	18.2615	150.612	Female	33.9439	672
1g=TDF+3TC+EFV	19.001	156.77	Female	29.0294	673
1b=AZT+3TC+NVP	24.4329	137.915	Male	44.7201	674
1b=AZT+3TC+NVP	24.1617	105.956	Female	37.1609	675
1g=TDF+3TC+EFV	26.635	133.157	Male	46.1574	676
	19.313	154.836	Female	21.1526	677
	22.5391	123.023	Female	46.1574	678
	17.7778	130.806	Female	22.0972	679
	28.7111	145.392	Female	34.9405	680
	19.8141	94.5138	Male	42.601	681
1e=TDF+FTC+EFV	20.7756	139.072	Female	44.2218	682
1b=AZT+3TC+NVP	18.8121	129.352	Male	38.6366	683
		196.488	Male	14.8857	684
	30.0391	133.652	Female	42.0972	685
1c=AZT+3TC+EFV	23.3553	142.678	Male	34.6776	686
1e=TDF+FTC+EFV	22.4444	160.419	Female	21.6865	687
